# Supplementary material for: Additive QTLs on three chromosomes control flowering time in woodland strawberry (Fragaria vesca L.)
Source: Hortic Res. 2017 May 24;4:17020–. doi: 10.1038/hortres.2017.20 (PMC5442962; doi:10.1038/hortres.2017.20)
Supplement: Supplementary Information [file hortres201720-s7.xls]

## Sheet: Primers used in QTL study
LG	References	Primer	F primer seq	Fwd position v2.0a	R primer seq	NLS forward	NLS reverse
1	1	FVES0308	M13(-21)- CGTTTCTCTGCACAACTCCA	2097781	CGACAACAAGCAACAGAGGA
1	2	EMFn152	GGGCCAAAATGAGTATCTTGC	14997712	TTAGAGCGAGGTGGTAATGC
1	3	CFV164	AAGTGCCACCTGATTTGTCC	23010289	AGTTCGGTTCAACGGTTTTG
1	2	EMFn128	CATCAACATTCACATGAATTTACC	18975230	CGGCGGATCTAGTTTTGAGG
2	3	CFV-3099	CCTACAAAATTAAGGGGATGGA	12172143	ATCACCGATGGAGGAGTTTAGA
2	4	CFVCT020	GGTTGAAGGCACTGTCCATTA	3723941	ATCGTCCATTGCAAAACCA
2	5	Fvi11	GCATCATCGTCATAATGAGTGC	23986490	GGCTTCATCTCTGCAATTCAA
2	2	EMFn134	TGATTCTTTGAAAGGCTTTGG	25522662	AAAACAACCCCCTCTCATCC
3	2	UFFxa02H04	ATCAGTCATCCTGCTAGGCACT	769669	TACTCTGGAACACGCAAGAGAA
3	4	CFVCT012	GGAAAGGTTGGTACGACAGG	22812634	CCCCTCCCACAATATCTCTT
3	4	CFVCT032	ACGCTTCATGCCATTCTCTT	31731060	CATCGATTCACTGCTGTCGT
3	4	CFVCT011	GCTCTTTCGCCACAAGATGT	2663955	GAGGTAGACCTCTTCAGTCATCG
3	6	EMFn207	TTGGCAAGAATTTATAGCATCG	32854500	TCAGGATGTCTTCAGCAAGG
4	7	UDF007	TGAGTAAATGATGCAACCCAGA	479625	GCTTGAGTATGTATTTGAGTGTATGTG
4	6	EMFv007	GCAGGGGAATGGAGAAAGTGAT	683971	ACCCCGCGCAGAGTTCTC
4	3	CFV3819	GATGAACCGGTACCGACAAT	1040993	CTCTCATGGCTTCATCGTCA
4	TSP	UHFG4M19	CAACTTCAATAGTTCCCTGAATAGCC	20150803	CACGCCAACATTCTTGATTCC	GGAAGAATGACGATGTCGA	CGACCGAAGCCATCTCC
4	M13 taield	UHFG4SSR19.0	M13(-21)- CACTAACCGAGCCTTGAACC	19020000	GCGCATGCTCAAAGTGTTAAT
4	TSP	UHFG4M12	GGTGCCTCCAGCAGTACCAC	20836625	CGGCCGAATGAGTTACCGTAT	GGGGTTTTGTGGAAGTGAA	GCCTGCTCTCAGTTTCCTC
4	TSP	UHFG4M47	ACAACTGGAAAAGGAAGCCATGC	22391997	TCGGGTTGGCTAAAGGAGAATGT	GGCTCTCTTGCTCTTATCACTA	CAAGTGGCAGAATGGAAAG
4	TSP	UHFG4M21	ACCGGTCAGAACCATTCACC	23584815	GTTGGGGTTGAGGCGTAAGG	CCACATTGCTTATTGTTCATC	GGTCATCCTGCAACATCAC
4	8	FvH0091	TCACCGGTTCCTTCTTTATAGC	26103005	TAATTTCTTGCAGGACGTTCG
4	TSP	UHFG4M5	GGCATGCAAAACCTCAGCTC	26924534	GCGATGAACATAGATGCCAACA	GCACTCACAGCTTGACTCG	AAGATGATCATGATGATGATGAG
4	TSP	UHFG4M6	GCCACTTTACGGAAGCCTGA	26927644	ACCAATTGAGGCGGGAGGTA	GGTCAGTAGAAAAGCAGCTGT	TCCCGACACTGATGCTTG
4	9	EMFvi136	M13(-21)-GAGCCTGCTACGCTTTTCTATG	27264770	CCTCTGATTCGATGATTTGCT
4	10	Bx083	M13(-21)-ACGTGCCTTAGCGGATCATA	28449909	CCTAGGTCGGGATCTCAGAA
4	M13 taield	UHFG4SSR28.9	M13(-21)-TAGTTAGTTCACCGTCGCCG	28916032	GGACGATCGGATATGCAAGC
4	M13 taield	UHFG4SSR32.2	M13(-21)-TCTGTTGATTACCGTGTTCCG	32203635	ACATCCGAGTCCTGTTCAGA
4	11	ChFaM023	AGGAGAAGACCGGCTGTGTA	32483169	TGCCTATAGCTGTGGCTGTG
5	9	EMFvi108	GGACCCCAAAACATTGAATAAA	39834	GAAGAGGGGAGGAGCAATAAAT
5	8	FvH0093	GCAAACACACACACCATCTAGC	4254152	TCTCTTCATTCCTGCTTCTTCC
5	7	UDF006	CAGGCAGTTACTGAACTTACGG	7520844	AGAGTGCTCAGAGTCCATTGAT
5	4	CFVCT024	CCCCGGAAAGCTGGTAAATA	8464006	TCTTCAAATTGTGGCTGCAT
5	3	CFV-3821	TATGCGGTTGATTAGGAGTTCA	10705413	TTGACATTGCACCAAAACTAGC
5	5	EMFn010	GATTAATGCCCAGTGATGGAAT	13240130	CACTGTGGAAGTATGTGTTGGG
6	2	EMFn228	TTGCTGAGGATTTGAAAATGG	2277407	TGAAGTTTACTGGCGTTTGC
6	2	EMFn185	GTAACGACGGCTGCTTCTCC	3666439	CGCTCGCTCTTATAAACTTCC
6	2	EMFn117	ATCGGATCAACAAGCAAAGC	8926765	ATGGATGAGGGGAGAAGAGG
6	4	CFVCT010	TGACAGAGACAAATGCATCACA	12789744	CGACGTTTGCCCTCTTTCTA
6	4	CFVCT002	GATGCTAAGTAGCCGCACCT	14426183	TGGACCTTTTTGGGTATGGT
6	2	BFaCT047	ATCGTACCTATGCATCATCTGC	17531231	AGGCAGGACCATCAACTAAGAG
6	3	OFCF	TCGGAACCTCTAGCTGTTGG	10371255	GAGCTCATGTCCATTGCAGA
6	12	SCaR2	GAAAAGTGAGGCGGATTTCG	9633921	CTTGAATTGTCTCCATTCCC
6	13	TFL1	TAGCTGTTGGAAGAGTCATAGG	10371245	AACATCTGGGTCTGTCATTACC
6	4	CFVCT017	GCATCTCCAAAGCTCTCACG	30619625	GCCTAAACCAAACCCAAAATC
6	6	EMFv160BC	TCAAGGTCTTCTTGCCTGAAA	33334023	GGGAATCCCATCATCTGTAA
6	2	EMFn153	CTCGAGCTCCCTTTCTATCG	33881663	TGGCCAAATGTTCTCACTAGC
7	TSP	UHFG7M38	ACTCAAGCCGCCTACTGACC	9290824	CTCTGGCATAAGTTGCTCTCG	TGTCCCCGATGTTTATGTTA	CACAAACCAACCGAGACC
7	TSP	UHFG7M32	TCAAACACAATCCGCACAGC	10639941	TCGTCCATTGCGTTATCAACC	CCACTGCTGCCACAAGAT	ACCGCTCACGATTCCG
7	2	EMFn201	CAGCTCAGAAAAGCTCACAGC	11973199	TAGAACGCCAATCACAAACC
7	TSP	UHFG7M41	GACAGACGTGGCTGTCATCG	15053307	TTCATCTGCTTGGAAAAATGC	ACGATGTTCTGTATTGACTATTTT	ACCTGCTCTCACCGCC
7	TSP	UHFG7M42	GGGGATCTGGGATTGAGTGG	16035285	TGCTCCCAAAGTCAGAATGC	CCTGATTCTGGTCACGGA	CACCGAGAGGGCACATAC
7	TSP	UHFG7M43	CATTCATGTTTGGCCTCAACC	17451085	GTCCTTCACACCTGACTACTTGG	CGTGACCTACAACATACAGAAA	TCCATTCGTTCTATTTTATCTTC
7	TSP	UHFG7M44	TGTTAGGTTCATGGCGAAGG	5434064	CCGGCATATGGTGAACTCG	GCATAAAAGAGGACAGGGC	GGCATTTATCTCTTTGATTTTT
7	6	EMFVi008	TTGTTTGGATAGTGCGTGTTTC	18745394	AGTGCCAGGATCATGTTTTTCT
7	TSP	UHFG7M2	TGCAGCTTGGGATTCTTCGT	21056993	GCTCCTTCTCTTTGGCGAAGT	TGATCGAGACAGACAGCGT	CTACAGGCTGATGCTTCTTG
7	TSP	UHFG7M27	TCGGGCCAAGCAAGACTAAA	21844429	TCTTGCCGGTGCTATGGTTC	GGCTCATTCAATTCAAGAGTGT	CCGAGTTTTATCTCTCTCCTCT
7	4	CFVCT023	GTCGCTCCGTTTCAGGTAAA	21949819	TAAGCCGGGGATTATTTTTG
7	2	BFaCT44	TAGGAGCGTTTGCTCTGTGA	22166857	TGATGATCGAAGTGGGTTTG
7	5	EMFV023	AATTACCGAGCCTCCCACACTA	22919463	CAGCGCTAAAGCGGTTGC
References
1	Hirakawa H, Shirasawa K, Kosugi S, Tashiro K, Nakayama S, Yamada M et al. Dissection of the octoploid strawberry genome by deep sequencing of the genomes of fragaria species. DNA Res 2013; 21: 169–181.
2	Sargent DJ, Clarke J, Simpson DW, Tobutt KR, Arús P, Monfort a et al. An enhanced microsatellite map of diploid Fragaria. Theor Appl Genet 2006; 112: 1349–59.
3	Urrutia M, Bonet J, Arús P, Monfort A. A near-isogenic line (NIL) collection in diploid strawberry and its use in the genetic analysis of morphologic, phenotypic and nutritional characters. Theor Appl Genet 2015; 128: 1261–1275.
4	Monfort A, Vilanova S, Davis TM, Arus P. A new set of polymorphic simple sequence repeat (SSR) markers from a wild strawberry (Fragaria vesca) are transferable to other diploid Fragaria species and to Fragaria x ananassa. Mol Ecol Notes 2006; 6: 197–200.
5	Ashley MV, Wilk JA, Styan SMN, Craft KJ, Jones KL, Feldhei KA et al. High variability and disomic segregation of microsatellites in the octoploid Fragaria virginiana Mill . ( Rosaceae ). Theor App; Genet 2003; 107: 1201–1207.
6	Sargent DJ, Davis TM, Tobutt KR, Wilkinson MJ, Battey NH, Simpson DW. A genetic linkage map of microsatellite, gene-specific and morphological markers in diploid Fragaria. Theor Appl Genet 2004; 109: 1385–91.
7	Cipriani G, Testolin R. Isolation and characterization of microsatellite loci in Fragaria. Mol Ecol Notes 2004; 4: 366–368.
8	Sargent DJ, Passey T, Surbanovski N, Lopez Girona E, Kuchta P, Davik J et al. A microsatellite linkage map for the cultivated strawberry (Fragaria × ananassa) suggests extensive regions of homozygosity in the genome that may have resulted from breeding and selection. Theor Appl Genet 2012; 124: 1229–40.
9	Sargent DJ, Hadonou AM, Simpson DW. Development and characterization of polymorphic microsatellite markers from Fragaria viridis , a wild diploid strawberry. Mol Eol Notes 2003; 3: 550–552.
10	Perrotte J, Gaston A, Potier A, Petit A, Rothan C, Denoyes B. Narrowing down the single homoeologous FaPFRU locus controlling flowering in cultivated octoploid strawberry using a selective mapping strategy. Plant Biotechnol J 2016; 4: 1–14.
11	Zorrilla-fontanesi Y, Cabeza A, Torres AM, Botella MA, Valpuesta V, Monfort A et al. Development and bin mapping of strawberry genic-SSRs in diploid Fragaria and their transferability across the Rosoideae subfamily. Mol Breed 2011; 27: 137–156.
12	Albani MC, Battey NH, Wilkinson MJ. The development of ISSR-derived SCAR markers around the SEASONAL FLOWERING LOCUS (SFL) in Fragaria vesca. Theor Appl Genet 2004; 109: 571–579.
13	Koskela E, Mouhu K, Albani MC, Kurokura T, Rantanen M, Sargent DJ et al. Mutation in TERMINAL FLOWER1 reverses the photoperiodic requirement for flowering in the wild strawberry Fragaria vesca. Plant Physiol 2012; 159: 1043–54.

## Sheet: Total TSP markers tested
FG	TSP marker no.	Position v 1.1	LS Forward Marker	LS Reverse Marker	NLSF	NLSR
7	21856763FG7M1	21856763	GCGAGCATTCTTGCATTTACG	GCACAAGCACGCACACATTC	TCCTATCTTCGTAACTGAACTTG	GCAGTCCATCAGATCTGAGTG
7	21856894FG7M2	21856894	TGCAGCTTGGGATTCTTCGT	GCTCCTTCTCTTTGGCGAAGT	TGATCGAGACAGACAGCGT	CTACAGGCTGATGCTTCTTG
7	21866404FG7M3	21866404	TTGAGCCCTCCAAAGGTTGA	CCTTGTTGTCATCGTCCCTCA	TCATTTGGAGTTGGGAGC	GCGTCATCCACCTCCAA
7	21871743FG7M4	21871743	GCCACAAACCCCAGAACAAA	GCCAGCCTGCTACATACCTTG	AGTCCAATACCAGAACGTAGTAGT	GCATCAACTGTTACAGCCC
4	25086237FG4M5	25086237	GGCATGCAAAACCTCAGCTC	GCGATGAACATAGATGCCAACA	GCACTCACAGCTTGACTCG	AAGATGATCATGATGATGATGAG
4	25089375FG4M6	25089375	GCCACTTTACGGAAGCCTGA	ACCAATTGAGGCGGGAGGTA	GGTCAGTAGAAAAGCAGCTGT	TCCCGACACTGATGCTTG
4	25100358FG4M7	25100358	TGAAGAGACTGAGCGTTTGTGC	ATACAGGCGAGCAGCTGAGG	AAGAGCCTTCTCCTTATTCG	GACCAACCATGCTTACTAATGTA
4	25101125FG4M8	25101125	CACTGGCACCAGAAAAATTGG	GTTGTGCAGGGAAGGCAAGT	GCACAGAAGAGTGAGAAGACAG	GTCCTCAGATAAAGTAGATGATTATT
4	17079675FG4M9	17079675	CCAGCAACTGCACCTATACCG	GGGTTGCCTTTCGTGAATCC	CGGCACAGAAAAAACCAACT	GCATTTGAGGGCTGTAGTG
4	18050985FG4M10	18050985	AAGGTCGCCTGCCTGTGG	GGCTTAATTTTGATGCGTCTGG	TCCGAAGCAACATACAGAAT	GCATGTTAATTTCTGTTCTGTATT
4	19077700FG4M11	19077700	ACGTTGTAGCCCCTGCATTC	TGCAATTCCACCTTTAGGGTTTT	CGTTGTTGATACATTGTCGAT	CTGGTGTTTAAAGAGCAAGG
4	20070961FG4M12	20070961	GGTGCCTCCAGCAGTACCAC	CGGCCGAATGAGTTACCGTAT	GGGGTTTTGTGGAAGTGAA	GCCTGCTCTCAGTTTCCTC
4	21018120FG4M13	21018120	CAAGCATGGTGCTCTCCTCAC	GGCAGTGGAAGCAAACTGGT	GGTCTTTCTCCAATGTCTCAG	CTCCATTACTAGAAGAAACATACAT
4	21911113FG4M14	21911113	ACCAAAGTTCTGACCGGCTCA	GCAGTTGTTAGATGTTCCTGGCC	GAGGTGTGTGGTGTAAGATCATT	TCCTTCTTATAAGTGATGCTATCTC
4	18205301FG4M15	18205301	GCTTGGAAAAAGAATGCTTGGA	GACCATCAGGTCTGGGTGCT	GGCAATTTATGGGTTTTTCA	GAACCCAAAAAAACTCGAAC
4	18205225FG4M16	18205225	CGTTCTGACGTGGTCCTCCT	TGGTGAACGTGGTCATTGGA	GCGCTGCAATCTCTTCTTT	CCGCGATTTGATATGAGAAG
4	18968515FG4M17	18968515	TGGAGGGGAAAACAGAGGAG	GCCACTTGGAGTGTCCTCTCA	CGCTTCCTGTTAAATGCTTC	CGCAACACAAATAAGGCA
4	18893426FG4M18	18893426	AATGCCTTCTTTGCTGGTTAGG	TTTTCTCTTCAAGAATGCCTTGG	GTCATCCTCTTCTTTTTGGC	CGTCACTAGAGGTTATCAAGCA
4	19385218FG4M19	19385218	CAACTTCAATAGTTCCCTGAATAGCC	CACGCCAACATTCTTGATTCC	GGAAGAATGACGATGTCGA	CGACCGAAGCCATCTCC
4	19589640FG4M20	19589640	TCGGGTCATCTGTATCATGTCC	GAGTGCTTGGCAGAAGATCTAGG	TCGGAAGTTTAACAGGAAGAC	ACGTCACATAGTTGAGGGTATAA
4	20482768FG4M21	20482768	ACCGGTCAGAACCATTCACC	GTTGGGGTTGAGGCGTAAGG	CCACATTGCTTATTGTTCATC	GGTCATCCTGCAACATCAC
4	20498520FG4M22	20498520	CCCTTTTCCTTTTGGGTTCG	TTTGTCAGGCACCTCAATGC	CGATTGTTGTTGGGTTTTG	CCAATAATCACGACAGCAAT
4	20638566FG4M23	20638566	CCACCCGTGAAATTTGAACC	CTCTTCGGCCTTCAGGTACG	CGATTCGTATGCCCTTATT	AAGCTATTACATGAATGGTCTACTC
4	20705345FG4M24	20705345	AGTGGGGACTGTGGGGAAGT	CCGAGCCAAAATGCCAAATA	CGTAGAAGCCAAGCAAAAT	ACAGGTGGTAGGAGGCGT
7	21410109FG7M25	21410109	CCGAATGGTGCTCTGAAAGG	GCGGTTGGGTAGCGTTATGA	TGGTGTTAGTTTTCATATAAATTGT	AGTGGTGTCACAGTGGAAAAG
7	21416747FG7M26	21416747	GGAGGAGCCATTACTCGATGC	CATTGTCCTAGCCCATCACTCA	GCCAGGTCCTTCAGTGATT	TCAGGCCAGGATTCCG
7	21069340FG7M27	21069340	TCGGGCCAAGCAAGACTAAA	TCTTGCCGGTGCTATGGTTC	GGCTCATTCAATTCAAGAGTGT	CCGAGTTTTATCTCTCTCCTCT
7	21540793FG7M28	21540793	TGGACCAACTCCACCTGACA	TGTGGCCGTAGCTCAGAGTC	CTTGGAATTTGAGGTGAGAGT	CCTGACCCTATTTTCCTCG
7	21917694FG7M29	21917694	CCCAGCTGTCAAAACCCTGA	GCTTCTTCCAATGAGCCGTCTT	GGCCACATGAGTCTATACTTAACT	CGGCTAAGAAACAAGTAGATAAG
7	21920107FG7M30	21920107	TTGTTGCTGTTGCTGGTGCT	CCCCATTTGCAGAGAAGTGC	ACCAGGATGTAACACTAGATGC	AGGCGTCAGCAAGGGA
7	3536769FG7M31	3536769	GCTCGCTCCACCATGTCC	TGCTGCGCTGGTGTATGG	AGGATGGTTTTGGGTATTGT	CGTCCTAACACCAACAACAT
7	4853950FG7M32	4853950	TCAAACACAATCCGCACAGC	TCGTCCATTGCGTTATCAACC	CCACTGCTGCCACAAGAT	ACCGCTCACGATTCCG
7	5407349FG7M33	5407349	AACATCTCGTGTCGCTCTGC	TCCACCATCATTCTCCAAACC	CAACTCCCATCGTTTTTTC	CTTGGGGATTTGGGGA
7	6654316FG7M34	6654316	CAAATCCGTCATAGCCTCACG	CGGTGATGAATCATATCTTTATTTCG	CTGGATGGGGTCTCTCTTAG	TGCTCCGCCATCCAAT
7	7547377FG7M35	7547377	TTTAGCGATTCTTTCATTGATGC	GCAAGTAAGCGGCAATACCC	TCGTTGTGGTCCAAATGC	TCCAGACATAAATCATTAGAAACA
7	8634652FG7M36	8634652	GAGCGAGGGCGACTATAGGG	CAAAGTCATCAAGTCCATACAAATCC	GGAGTGGGTGGTAGACATTT	GCAAACAATCAGAGTGGTAAAG
7	9579964FG7M37	9579964	CATATGGGAAGCCTTCTTTTTATAGC	AAACTTTCGCCTCCACATGC	CCAGAACGGCAACATCC	TACGGGCATAACTATTTTCCTA
7	10709688FG7M38	10709688	ACTCAAGCCGCCTACTGACC	CTCTGGCATAAGTTGCTCTCG	TGTCCCCGATGTTTATGTTA	CACAAACCAACCGAGACC
7	11116568FG7M39	11116568	AAGAACGAACCGAACCATGC	CCATATATGATCAGGAGGGAAGAGG	GATGTGGTGGTTGTGATGC	TGCTTTGTCATTGTCATCCA
7	12907354FG7M40	12907354	CTTGTGCGCAGAGACAGAGC	GCCTCCGATTTGAATTAGGG	CCAAAATGAAGACTGTGACG	ATGAATGAGGGTCAGTCAGTCT
7	13570237FG7M41	13570237	GACAGACGTGGCTGTCATCG	TTCATCTGCTTGGAAAAATGC	ACGATGTTCTGTATTGACTATTTT	ACCTGCTCTCACCGCC
7	14552298FG7M42	14552298	GGGGATCTGGGATTGAGTGG	TGCTCCCAAAGTCAGAATGC	CCTGATTCTGGTCACGGA	CACCGAGAGGGCACATAC
7	15597750FG7M43	15597750	CATTCATGTTTGGCCTCAACC	GTCCTTCACACCTGACTACTTGG	CGTGACCTACAACATACAGAAA	TCCATTCGTTCTATTTTATCTTC
7	16731028FG7M44	16731028	TGTTAGGTTCATGGCGAAGG	CCGGCATATGGTGAACTCG	GCATAAAAGAGGACAGGGC	GGCATTTATCTCTTTGATTTTT
4	21433635FG4M45	21433635	TGATAGCAGGACAGTGAGTGGT	GCAGGTTGGGGTGGAATCTCA	CGCAAAAACATACTCTTCTACAG	ACCTGAAATGAGTGAGAATAGATT
4	22009553FG4M46	22009553	TCGTCTTGTTCCCGGCATCG	ACACCTGCCATATCTTTTCTGATGT	TTCCTCAAGATTGGGGTTC	GAGTCGCCACCGTATCAT
4	22512190FG4M47	22512190	ACAACTGGAAAAGGAAGCCATGC	TCGGGTTGGCTAAAGGAGAATGT	GGCTCTCTTGCTCTTATCACTA	CAAGTGGCAGAATGGAAAG

## Sheet: Total SSR markers tested
Marker name	SECUENCIA F	SECUENCIA R
CFV164	AAGTGCCACCTGATTTGTCC	AGTTCGGTTCAACGGTTTTG
CFV-3052	GGGGTTAGGGTTTTGTCTCC	AGTGGTTCAAACCCCATTCA
CO818002	CTAGTAGCTCCACGCCAAGC	AATGTGTGGGAGAGGTGAGC
EMFn049	GCTAGCGTTCAAATTAAGACCA	GGTATCGGATTGAGGAAATCAA
EMFn136	TTTCTCTTTTGCTCCATAGTTCC	TTCATCAGGATCCAGAAGTCC
EMFv025	CAAAACGGCTTGATGATCTTCAGC	CAGGGCAAGGTTCAGGGTCTAAAT
EMFvi072	AGGTCTTCAATCACACTCCGAT	TATTTCCCACACTCCGAAACAT
UDF-002	TATGGCCAGGATTGTTTGCT	TAGGAGGAGGCGTTGAAATG
UFF02F02	CTTTGCAGCTGAAGAACTCTGA	CAGCAGCTGCCTTAGTCTTAGT
BFACT002	ACTAGGAAGATGCGGTGTGG	GCAGGGCTTCAGAGAAATCA
BFACT039	ATGGCCACTGCTGTCATTTT	TCAGATTTGCTTGTCTGGCTTA
CFV183	GCGTCCTTGCCATGTATTTT	TCGTGTGATTCGAGAAGTGC
CFV-3099	CCTACAAAATTAAGGGGATGGA	ATCACCGATGGAGGAGTTTAGA
CFVCT020	GGTTGAAGGCACTGTCCATTA	ATCGTCCATTGCAAAACCA
CFVCT027	TGGACATTGAAATCCTGCAC	GGTGAATCTCTTTTATGGGAGGA
EMFn134	TGATTCTTTGAAAGGCTTTGG	AAAACAACCCCCTCTCATCC
EMFn148	TTACCTGCACAGAAACAACG	CAACTTCCTCCTCACTCACC
EMFv002	TGCGTGCATACACGCTCTGTG	CGCTGGTGAGAGGAGGTGCTAG
EMFv003	CTCTGATTCTTCTTCGTCCACCAT	TCCCCAGAGAATTAAACAGTCGTA
EMFv031	AGGTTTTGTTTGCTTTTT	GTGGTTTGCTACTACTTGAT
EMFvi099	CGTTAACTGTAAAATCCCCTCG	GAGCCAATCTCTGACCTCAACT
EMFxa379796	TGTCGACAAGGTTGTTGGTG	AGCATTCACAGATGCTTCAC
Fvi11	GCATCATCGTCATAATGAGTGC	GGCTTCATCTCTGCAATTCAA
BFACT045	ATGTAGGCACCCCCTCAAA	GAGGCAGAAGTGTTTTTCGTG
CFVCT007	AAACAACACTCAAAGTACCGATCT	TTCAACATGCAAGCCTGATA
CFVCT011	GCTCTTTCGCCACAAGATGT	GAGGTAGACCTCTTCAGTCATCG
CFVCT012	GGAAAGGTTGGTACGACAGG	CCCCTCCCACAATATCTCTT
CFVCT022	ATAATCCCCTTCCCATCACC	GACATTTTTAGCGGGTGGTC
CFVCT032	ACGCTTCATGCCATTCTCTT	CATCGATTCaCTGCTGTCGT
EMFn207	TTGGCAAGAATTTATAGCATCG	TCAGGATGTCTTCAGCAAGG
UDF017	GGACGTTCCACATCCGTAGA	CGGTGGAGATGTGATTTTATGA
UFFxa02H04	ATCAGTCATCCTGCTAGGCACT	TACTCTGGAACACGCAAGAGAA
CEL1	TACATCATGGTTGTGTCTGTCC	TCCAGAAAGCCTGATTCTAAGG
CFV-3135	GCTTTAGCGGTTGACACATACA	TTAATCCAGTAACCCACATGGAC
CFV-3148	GGCCAAGACAACATCCTAAAAC	TGTCAAAGATACACCAGACGTACA
CFV-3819	GATGAACCGGTACCGACAAT	CTCTCATGGCTTCATCGTCA
ChFaM23	AGGAGAAGACCGGCTGTGTA	TGCCTATAGCTGTGGCTGTG
EMFv007	GCAGGGGAATGGAGAAAGTGAT	ACCCCGCGCAGAGTTCTC
FvH91	TCACCGGTTCCTTCTTTATAGC	TAATTTCTTGCAGGACGTTCG
UDF007	TGAGTAAATGATGCAACCCAGA	GCTTGAGTATGTATTTGAGTGTATGTG
VT851	TACTGAGCACAGGGTGTATAAAGGGA	TTCCTAGGAGTGCAGCTTTGTTCC
VT861	CACAAATTGCTTTGGTCAAGGTTAG	CATAGTACAGCTGCCTTCCACAGA
CEL2	GGTGTTCAGACCCTTGTTGC	ATGCTTACCAGCTTTACCTTGC
CFV-3072	TTACGTTGTGGTCGTTCAGG	TTTGCCTTGGTTGAGCGTAT
CFV-3132	TGCAGTGCTTTTGAGTGTCC	TTGTTTGCCGCATATCTCTC
CFV-3821	TATGCGGTTGATTAGGAGTTCA	TTGACATTGCACCAAAACTAGC
CFVCT024	CCCCGGAAAGCTGGTAAATA	TCTTCAAATTGTGGCTGCAT
EMFn010	GATTAATGCCCAGTGATGGAAT	CACTGTGGAAGTATGTGTTGGG
EMFv024	TAGCCTTTTCAGACTTATACTCCA	TATAAGATAAGTGGCCAACCAAT
EMFvi018	CAAACATGGAAGGAAAAGAAGG	GTCAGAGAGACCCATCTGAACC
EMFvi108	GGACCCCAAAACATTGAATAAA	GAAGAGGGGAGGAGCAATAAAT
FvH93	GCAAACACACACACCATCTAGC	TCTCTTCATTCCTGCTTCTTCC
UDF006	CAGGCAGTTACTGAACTTACGG	AGAGTGCTCAGAGTCCATTGAT
UDF009	CCTAGAGGAAAACACTGATGACTGA	AAGGCGAATGCTTTGGTATG
VT010	TGCCCAGTGCTCCCTGTTTGAAAT	CTACTGCATCAAACTGACATGCGT
ARSFL007	GCGCGCATAAGGCAACAAAG	GCGAATGGCAATGACATCTTCTCT
CFACT107	TTTTGTTTGGAGTCATTTTTGTG	GGCAGAAACTCAGGCAACTAA
CFVCT017	GCATCTCCAAAGCTCTCACG	GCCTAAACCAAACCCAAAATC
EMFn017	TTTTCAAATTGTTACCCCATCC	CTAAAAATCCCCCAAATTGTGA
EMFn117	ATCGGATCAACAAGCAAAGC	ATGGATGAGGGGAGAAGAGG
EMFn228	TTGCTGAGGATTTGAAAATGG	TGAAGTTTACTGGCGTTTGC
EMFv160AD	TCAAGGTCTTCTTGCCTGAAA	GGGAATCCCATCATCTGTAA
EMFv160BC	TCAAGGTCTTCTTGCCTGAAA	GGGAATCCCATCATCTGTAA
OFCF	TCGGAACCTCTAGCTGTTGG	GAGCTCATGTCCATTGCAGA
UFFxa01E03	ACCCCATCTTCTTCAAATCTCA	GACAAGGCCAGAGCTAGAGAAG
ARSFL099	GATTAGGGAGAGGCAACGTG	GCTTCAAGCAAAATGCATCA
BFACT44	TAGGAGCGTTTGCTCTGTGA	TGATGATCGAAGTGGGTTTG
CFV3096	TTCCGCTGATGGTTAGGATG	GCAAATGGCAGAAACATGAAG
CFV-3117 (2)	ACCACGGGCTAAAGATTAAAGA	GACTCACATCATCGAGCTTCAC
CFVCT023	GTCGCTCCGTTTCAGGTAAA	TAAGCCGGGGATTATTTTTG
ChFaM010	TATCGCCTGCAATTCATCTG	GCTGGCTCTGTGGAGTGAGT
EMFn201	CAGCTCAGAAAAGCTCACAGC	TAGAACGCCAATCACAAACC
EMFvi008	TTGTTTGGATAGTGCGTGTTTC	AGTGCCAGGATCATGTTTTTCT
Reference
Urrutia M, Bonet J, Arús P, Monfort A. A near-isogenic line (NIL) collection in diploid strawberry and its use in the genetic analysis of morphologic, phenotypic and nutritional characters. Theor Appl Genet 2015; 128: 1261–1275.

## Sheet: M13 tailed primers tested
Primer name	Chromosome no.	M13 + F Sequence	R sequence	Primer type	Reference
LG4_18.6	LG4	TGT AAA ACG ACG GCC AGT GAT TTT CGG TGG AGT CGT GT	ACG TCG CAC CAT AAT GGA AT	Designed
LG4_19.0	LG4	TGT AAA ACG ACG GCC AGT CAC TAA CCG AGC CTT GAA CC	GCG CAT GCT CAA AGT GTT AAT	Designed
ChFaM011	LG4	TGTAAAACGACGGCCAGTTCCTCTCCTTCTTTCCCTTCA	CGAGATCTCCCGAGACTGAG	SSR	1
EMFvi136	LG4	TGTAAAACGACGGCCAGTGAGCCTGCTACGCTTTTCTATG	CCTCTGATTCGATGATTTGCT	SSR	1
FxaACA02108C	LG4	TGTAAAACGACGGCCAGTTAGCAGAAGCATTTCACTCCCTCC	GAATGGCATTTGAGAAATGAGAGCA	SSR	1
Bx083	LG4	TGTAAAACGACGGCCAGTACGTGCCTTAGCGGATCATA	CCTAGGTCGGGATCTCAGAA	SSR	3
FVES0308	LG4	TGTAAAACGACGGCCAGTCGTTTCTCTGCACAACTCCA	CGA CAA CAA GCA ACA GAG GA	SSR	2
FVES1593	LG4	TGTAAAACGACGGCCAGTCTGGAACGAAGTCGTTAGGC	CGT AAT CGA AGC CTT CCA AA	SSR	2
UHFG1SSR22.1	LG4	TGTAAAACGACGGCCAGTGGGGCCTAAGTCGGATGATT	CAG GGC ATC ATC CAA ACT CA	Designed
UHFG4SSR28.9	LG4	TGTAAAACGACGGCCAGTTAGTTAGTTCACCGTCGCCG	GGA CGA TCG GAT ATG CAA GC	Designed
UHFG4SSR32.2	LG4	TGTAAAACGACGGCCAGTTCTGTTGATTACCGTGTTCCG	ACA TCC GAG TCC TGT TCA GA	Designed
FVES1318	LG4	TGTAAAACGACGGCCAGTAGAAGGCAGAGTAAAGGAGGA	CTG AGG TTA AGG CGA GAA CG-3	SSR	2
References
1 Castro P, Bushakra JM, Stewart P, Weebadde CK, Wang D, Hancock JF et al. Genetic mapping of day-neutrality in cultivated strawberry. Mol Breed 2015; 35: 1–16.
2 Hirakawa H, Shirasawa K, Kosugi S, Tashiro K, Nakayama S, Yamada M et al. Dissection of the octoploid strawberry genome by deep sequencing of the genomes of fragaria species. DNA Res 2013; 21: 169–181.
3 Perrotte J, Gaston A, Potier A, Petit A, Rothan C, Denoyes B. Narrowing down the single homoeologous FaPFRU locus controlling flowering in cultivated octoploid strawberry using a selective mapping strategy. Plant Biotechnol J 2016; 4: 1–14.
